# Supplementary material for: Ethanol Production Using Zymomonas mobilis and In Situ Extraction in a Capillary Microreactor
Source: Micromachines (Basel). 2024 Oct 13;15(10):1255. doi: 10.3390/mi15101255 (PMC11509267; doi:10.3390/mi15101255)
Supplement: Supplementary file 1 [file micromachines-15-01255-s001.zip]

Archive with 1 entries (1 files):
- micromachines-3236946-supplementary.pdf
